# Supplementary material for: Gasdermin D Cleavage and Cytokine Release, Indicative of Pyroptotic Cell Death, Induced by Ophiobolin A in Breast Cancer Cell Lines
Source: Int J Mol Sci. 2026 Jan 7;27(2):618. doi: 10.3390/ijms27020618 (PMC12841065; doi:10.3390/ijms27020618)
Supplement: Supplementary file 1 [file ijms-27-00618-s001.zip]

Archive with 1 entries (1 files):
- ijms-3988737-supplementary.pdf
